# Supplementary material for: 1,3,6-Trimethyl­pyrano[4,3-b]pyrrol-4(1H)-one
Source: Acta Crystallogr Sect E Struct Rep Online. 2010 Jan 16;66(Pt 2):o381. doi: 10.1107/S1600536809055627 (PMC2979933; doi:10.1107/S1600536809055627)
Supplement: Supplementary file 2 [file e-66-0o381-Isup2.hkl]

#
# h,k,l, Fc-squared, Fo-squared, sigma(Fo-squared) and status flag
#
data_I
_shelx_title ' haa_0m in P2(1)/n'
_shelx_refln_list_code          4
_shelx_F_calc_maximum      239.13
_exptl_crystal_F_000       376.00
_reflns_d_resolution_high  0.8255
 
loop_
 _symmetry_equiv_pos_as_xyz
 'x, y, z'
 '-x+1/2, y+1/2, -z+1/2'
 '-x, -y, -z'
 'x-1/2, -y-1/2, z-1/2'
 
_cell_length_a     7.5556
_cell_length_b     8.4819
_cell_length_c    14.3081
_cell_angle_alpha  90.000
_cell_angle_beta   93.870
_cell_angle_gamma  90.000
 
_shelx_F_squared_multiplier     1.000
 
loop_
 _refln_index_h
 _refln_index_k
 _refln_index_l
 _refln_F_squared_calc
 _refln_F_squared_meas
 _refln_F_squared_sigma
 _refln_observed_status
   2   0   0     4523.36     4673.87    118.58 o
   4   0   0     1582.18     1434.55     52.60 o
   6   0   0        9.03        9.00      2.12 o
   8   0   0       37.14       40.08      3.31 o
   1   1   0        4.63        5.02      0.48 o
   2   1   0      115.83      102.11      2.03 o
   3   1   0      299.24      237.54      4.16 o
   4   1   0        2.55        2.86      0.77 o
   5   1   0       16.38       22.94      1.76 o
   6   1   0        6.10        5.73      1.35 o
   7   1   0       12.21       15.53      1.71 o
   8   1   0       18.52       23.00      4.24 o
   9   1   0        4.59        4.33      1.44 o
   0   2   0      382.79      401.02      7.37 o
   1   2   0      196.72      194.38      2.90 o
   2   2   0       48.59       53.64      2.64 o
   3   2   0        2.03        2.54      0.43 o
   4   2   0        4.06        2.78      0.55 o
   5   2   0        8.60        6.86      0.68 o
   6   2   0        7.24        4.53      0.90 o
   7   2   0       16.80       16.45      1.59 o
   8   2   0        3.18        2.32      1.35 o
   1   3   0       85.25       79.71      1.35 o
   2   3   0      112.46      106.16      2.40 o
   3   3   0       40.63       35.22      2.52 o
   4   3   0      434.46      450.82      7.99 o
   5   3   0       19.74      100.59      4.48 o
   6   3   0       48.72       47.69      1.98 o
   7   3   0        2.85        4.98      1.76 o
   8   3   0        6.23        7.94      3.71 o
   0   4   0        1.30        0.66      0.53 o
   1   4   0      113.43      131.73      2.45 o
   2   4   0      117.85      119.30      5.40 o
   3   4   0       72.04       97.14      7.25 o
   4   4   0      146.02      329.01     10.25 o
   5   4   0      104.92      118.99     11.90 o
   6   4   0        0.14        1.50      1.07 o
   7   4   0        3.88        2.22      1.47 o
   8   4   0        2.31        1.59      3.71 o
   1   5   0       99.10       93.78      1.92 o
   2   5   0       72.16       86.96      3.43 o
   3   5   0      256.05      267.94      7.28 o
   4   5   0        6.33        5.65      1.20 o
   5   5   0       32.64       30.46      3.18 o
   6   5   0       16.72       13.02      2.54 o
   7   5   0        1.68        1.16      1.84 o
   0   6   0      342.57      384.50      6.92 o
   1   6   0        2.14        2.31      0.60 o
   2   6   0       42.88       43.82      2.58 o
   3   6   0       21.32       27.83      5.17 o
   4   6   0        2.63        4.24      1.54 o
   5   6   0        1.47        0.00      1.65 o
   6   6   0       24.60       26.61      3.43 o
   7   6   0        2.06        0.00      1.87 o
   1   7   0       67.69       54.99      3.10 o
   2   7   0       38.57      325.19     14.83 o
   3   7   0       84.53       82.68      9.75 o
   4   7   0       73.96       76.25      4.03 o
   5   7   0        3.04        4.69      2.54 o
   6   7   0        0.43        0.00      2.03 o
   0   8   0        0.28        0.00      1.76 o
   1   8   0      183.71      170.62      4.81 o
   2   8   0        6.89        8.40      2.41 o
   3   8   0       12.39       17.15      2.54 o
   4   8   0       26.76       23.26      2.84 o
   5   8   0        1.17        2.24      2.41 o
   1   9   0        0.00        1.08      1.50 o
   2   9   0       19.85       23.96      3.31 o
   3   9   0        4.51        3.18      2.54 o
   4   9   0        8.97        7.63      4.77 o
   0  10   0       22.12       27.01      3.18 o
   1  10   0        5.90        9.00      3.18 o
   2  10   0        0.51        0.00      1.65 o
  -9   0   1       16.76       15.82      2.65 o
  -7   0   1       69.49       76.27      3.92 o
  -5   0   1        0.19        0.00      1.06 o
  -3   0   1       57.25       54.56      3.18 o
  -1   0   1        2.64       54.92      2.00 o
   1   0   1       26.71       34.92      1.53 o
   3   0   1        8.34       11.65      1.59 o
   5   0   1      411.96      410.72     16.43 o
   7   0   1       40.23       44.49      4.24 o
   9   0   1        0.39        0.00      1.87 o
  -9   1   1        4.62        6.46      1.51 o
  -8   1   1       37.78       42.17      2.42 o
  -7   1   1        4.65        6.11      1.30 o
  -6   1   1        3.82        2.07      1.38 o
  -5   1   1      149.59      135.06      3.95 o
  -4   1   1       43.42       48.78      1.22 o
  -3   1   1      456.11      457.72      6.88 o
  -2   1   1     2491.55     2389.84     33.54 o
  -1   1   1     7710.70     7822.94     84.83 o
   0   1   1     3332.19     3122.39     30.89 o
   1   1   1     1718.24     1728.39     39.01 o
   2   1   1      568.48      522.16      9.47 o
   3   1   1      779.90      698.24     11.08 o
   4   1   1       65.02       54.84      2.41 o
   5   1   1       19.59       18.13      1.65 o
   6   1   1      166.18      178.12      6.33 o
   7   1   1       27.64       37.92      3.71 o
   8   1   1       14.98       20.54      5.34 o
   9   1   1        0.01        1.01      2.03 o
  -8   2   1        0.24        0.62      1.17 o
  -7   2   1        6.82        6.84      1.15 o
  -6   2   1        0.00        0.00      0.68 o
  -5   2   1        2.19        5.83      0.68 o
  -4   2   1      145.65      128.03      2.29 o
  -3   2   1       96.93       76.17      2.00 o
  -2   2   1      161.36      166.02      3.16 o
  -1   2   1        4.07        3.88      0.34 o
   0   2   1      475.40      493.61      5.12 o
   1   2   1      477.28      427.59      5.89 o
   2   2   1      526.78      519.57     11.26 o
   3   2   1        8.60       10.93      0.90 o
   4   2   1        3.82        3.71      0.69 o
   5   2   1       18.76       19.85      1.99 o
   6   2   1        0.17        0.00      1.27 o
   7   2   1        0.02        0.00      1.36 o
   8   2   1       18.69       16.09      2.54 o
  -8   3   1       18.74       20.12      5.03 o
  -7   3   1       16.20       16.21      2.17 o
  -6   3   1        2.71        1.38      0.88 o
  -5   3   1      112.78      107.31      2.17 o
  -4   3   1        0.91        0.00      0.46 o
  -3   3   1       53.10       53.15      2.33 o
  -2   3   1       11.11       11.37      1.10 o
  -1   3   1      410.90      439.31      5.86 o
   0   3   1        9.31        9.44      0.45 o
   1   3   1       97.05       96.32      1.68 o
   2   3   1        0.08        0.00      0.63 o
   3   3   1      522.46      514.66      8.68 o
   4   3   1       16.73       26.13      9.80 o
   5   3   1       48.65       67.03      2.03 o
   6   3   1       50.13       65.64      6.04 o
   7   3   1        7.69        6.65      1.85 o
   8   3   1        0.08        0.00      2.65 o
  -8   4   1        1.14        3.18      3.71 o
  -7   4   1       13.31       12.66      1.83 o
  -6   4   1      118.97      125.11      4.30 o
  -5   4   1       82.60       93.08      2.68 o
  -4   4   1      290.95      304.51      6.80 o
  -3   4   1      242.75      242.82      5.55 o
  -2   4   1        1.01        1.75      0.59 o
  -1   4   1        5.21        6.60      0.59 o
   0   4   1        2.69        6.41      0.51 o
   1   4   1      591.03      616.57      7.57 o
   2   4   1      839.71      992.43     18.17 o
   3   4   1      220.85      278.59     13.18 o
   4   4   1      335.15      458.67     13.64 o
   5   4   1       52.71       55.53     11.92 o
   6   4   1       11.37        5.89      3.88 o
   7   4   1       43.08       49.01      2.42 o
   8   4   1        0.11        0.00      3.18 o
  -7   5   1        5.05        4.43      2.12 o
  -6   5   1        7.06        6.28      1.27 o
  -5   5   1        0.27        0.00      1.65 o
  -4   5   1        0.14        5.92      3.89 o
  -3   5   1        1.62        6.39      1.82 o
  -2   5   1      203.66      200.36      3.99 o
  -1   5   1       17.83       24.57      2.27 o
   0   5   1      281.72      278.98      3.85 o
   1   5   1        0.42        0.11      0.50 o
   2   5   1        6.64        7.42      1.75 o
   4   5   1       25.93       35.03      3.44 o
   5   5   1       13.93       16.33      2.65 o
   6   5   1        2.27        1.93      2.65 o
   7   5   1        7.69        5.03      2.15 o
  -7   6   1       11.68       12.21      2.64 o
  -6   6   1       11.80        5.87      2.15 o
  -5   6   1       48.64       47.05      3.97 o
  -4   6   1       45.00       41.59      4.31 o
  -3   6   1       18.27       19.31      2.02 o
  -2   6   1        0.13        0.00      1.59 o
  -1   6   1        0.01        0.38      0.52 o
   0   6   1        0.69        0.17      0.56 o
   1   6   1       22.20       25.40      1.07 o
   2   6   1       96.78      115.04      8.56 o
   3   6   1      161.16      168.49      9.75 o
   4   6   1       26.11       25.55      2.41 o
   5   6   1       32.76       28.10      3.31 o
   6   6   1        1.01        1.73      2.03 o
   7   6   1       35.00       33.64      5.30 o
  -6   7   1        2.88        2.08      2.91 o
  -5   7   1       45.23       42.59      4.07 o
  -4   7   1       19.47       15.01      2.54 o
  -3   7   1       12.76       13.89      2.15 o
  -2   7   1      455.34      438.79     13.36 o
  -1   7   1      647.05      721.27     11.28 o
   0   7   1      547.00      521.40      7.83 o
   1   7   1        9.82       43.71      2.99 o
   2   7   1       22.82       35.07      2.72 o
   3   7   1      101.29      114.36      9.25 o
   4   7   1        1.83        0.00      1.78 o
   5   7   1        5.61        4.16      2.54 o
   6   7   1       14.27       13.24      2.93 o
  -5   8   1        1.82        2.65      2.41 o
  -4   8   1        4.44        3.87      1.92 o
  -3   8   1       31.56       30.01      9.00 o
  -2   8   1        2.43        4.09      2.03 o
  -1   8   1        0.00        1.59      1.59 o
   0   8   1        3.85        4.68      1.11 o
   2   8   1        5.33        6.68      2.41 o
   3   8   1        1.30        2.36      1.92 o
   4   8   1        3.19        2.54      3.34 o
   5   8   1        1.31        0.00      2.25 o
  -4   9   1        1.02        0.00      2.15 o
  -3   9   1        1.53        0.22      2.15 o
  -2   9   1        4.99        3.18      2.15 o
  -1   9   1        7.24        7.48      1.04 o
   0   9   1        3.87        5.94      3.71 o
   1   9   1        0.99        0.00      1.76 o
   2   9   1        0.74        0.00      1.47 o
   3   9   1        0.06        1.41      2.15 o
   4   9   1        1.36        1.73      1.96 o
  -2  10   1        0.02        0.00      2.03 o
  -1  10   1        0.00        0.00      2.12 o
   0  10   1        0.23        2.76      5.30 o
   1  10   1        1.01        2.12      2.65 o
  -8   0   2        2.54        4.24      2.65 o
  -6   0   2      230.06      226.87      7.67 o
  -4   0   2     1578.40     1685.93     42.20 o
  -2   0   2    57182.47    60639.56   1227.88 o
   0   0   2     3655.67     3521.44     49.27 o
   2   0   2     5750.39     5471.86    134.21 o
   4   0   2       66.91       72.03      4.24 o
   6   0   2      177.29      179.58      9.01 o
   8   0   2        1.58        1.06      2.12 o
  -9   1   2        3.93        2.91      1.44 o
  -8   1   2        0.31        0.00      1.11 o
  -7   1   2        5.03       13.67      2.65 o
  -6   1   2        3.69        5.13      0.97 o
  -5   1   2       55.55       51.79      4.86 o
  -4   1   2       28.15       27.30      1.01 o
  -3   1   2       10.38       11.25      0.77 o
  -2   1   2       49.58       43.93      1.13 o
  -1   1   2       12.87       12.04      0.37 o
   0   1   2      178.32      144.07      1.57 o
   1   1   2     1073.32      963.05     12.94 o
   2   1   2        9.59        7.03      0.50 o
   3   1   2      116.53      113.97      2.25 o
   4   1   2       62.29       60.63      4.50 o
   5   1   2       28.89       33.58      2.15 o
   6   1   2       73.95       85.27      4.77 o
   7   1   2       12.29       11.85      1.76 o
   8   1   2        3.92        6.88      1.76 o
  -8   2   2        0.77        0.81      1.11 o
  -7   2   2        1.87        0.22      0.93 o
  -6   2   2        2.57        4.26      1.88 o
  -5   2   2        4.02        6.71      1.05 o
  -4   2   2        5.18        7.39      0.73 o
  -3   2   2       33.48       40.65      1.17 o
  -2   2   2      124.23      118.38      2.30 o
  -1   2   2       65.31       65.01      1.08 o
   0   2   2       56.68       54.06      0.84 o
   1   2   2      248.72      230.76      3.17 o
   2   2   2       10.06        8.11      0.76 o
   3   2   2       46.98       39.21      1.56 o
   4   2   2       42.10       34.98      1.48 o
   5   2   2       58.78       61.56      3.54 o
   6   2   2        8.90        9.53      3.18 o
   7   2   2       12.09       10.12      2.12 o
   8   2   2        1.95        2.46      2.03 o
  -8   3   2       12.11       13.22      2.24 o
  -7   3   2        4.94        4.61      0.95 o
  -6   3   2      124.63      128.37      3.05 o
  -5   3   2        0.22        4.05      1.49 o
  -4   3   2        9.39        5.29      1.07 o
  -3   3   2       24.39       21.23      1.38 o
  -2   3   2        2.38        2.08      0.40 o
  -1   3   2       70.27       64.51      1.22 o
   0   3   2      195.36      234.93      3.35 o
   1   3   2      357.84      356.42      4.88 o
   2   3   2     1176.49     1277.19     35.33 o
   3   3   2       51.58       43.51      1.54 o
   4   3   2      170.05      183.31      3.80 o
   5   3   2       19.66       16.42      2.12 o
   6   3   2       19.15       19.17      2.35 o
   7   3   2        0.01        0.00      2.12 o
   8   3   2        0.18        2.12      3.18 o
  -8   4   2        0.03        0.00      2.38 o
  -7   4   2       28.09       33.35      1.59 o
  -6   4   2       28.65       30.78      4.05 o
  -5   4   2       18.42       17.44      2.01 o
  -4   4   2       32.15       34.29      2.33 o
  -3   4   2       26.46       30.45      3.57 o
  -2   4   2        2.53        3.62      0.55 o
  -1   4   2      101.84      111.30      3.08 o
   0   4   2      196.09      191.69      2.96 o
   1   4   2      128.70      133.88      2.25 o
   2   4   2      427.66      465.80      8.24 o
   3   4   2      259.83      323.57     16.85 o
   5   4   2        2.90        4.77      0.98 o
   6   4   2       25.68       27.68      4.78 o
   7   4   2       18.42       21.15      2.31 o
   8   4   2        6.84       10.06      4.24 o
  -7   5   2       12.15        8.23      1.94 o
  -6   5   2        2.57        1.32      1.15 o
  -5   5   2       85.44       83.33      4.45 o
  -4   5   2       23.20       24.34      2.41 o
  -3   5   2       21.09       23.27      2.01 o
  -2   5   2        0.30        0.53      0.99 o
  -1   5   2      133.24      126.66      2.78 o
   0   5   2      106.07      109.05      2.08 o
   1   5   2      428.28      444.85      6.06 o
   2   5   2       10.55       10.39      1.10 o
   3   5   2       47.83       52.55      1.97 o
   4   5   2       75.97       77.20      2.73 o
   5   5   2       11.16       13.85      2.54 o
   6   5   2       24.04       26.17      4.77 o
   7   5   2        2.01        0.00      2.12 o
  -7   6   2        1.89        3.75      2.15 o
  -6   6   2        0.71        0.26      1.87 o
  -5   6   2        9.62        9.21      2.41 o
  -4   6   2       21.98       20.28      2.23 o
  -3   6   2        0.48        0.00      1.22 o
  -2   6   2      264.81      278.49      6.55 o
  -1   6   2        1.95        2.55      0.67 o
   0   6   2       51.69       47.85      1.44 o
   1   6   2       26.04       26.95      1.01 o
   2   6   2        4.72        2.65      2.12 o
   4   6   2       58.13       51.46      3.09 o
   5   6   2        4.12        3.51      3.71 o
   6   6   2       63.67       64.56      4.77 o
   7   6   2        0.00        1.28      2.15 o
  -6   7   2       30.74       30.58      3.81 o
  -5   7   2       44.15       48.94      6.36 o
  -4   7   2       14.17       12.95      2.79 o
  -3   7   2       22.95       22.74      3.17 o
  -2   7   2        0.25        3.71      3.18 o
  -1   7   2      103.22       98.02      4.34 o
   0   7   2       51.88       39.80      1.98 o
   1   7   2       92.57       76.46      2.74 o
   2   7   2      103.27      111.93      4.46 o
   3   7   2        3.81        6.02      2.03 o
   4   7   2        5.56        1.99      2.40 o
   5   7   2        7.71        2.65      2.25 o
   6   7   2       25.55       23.40      3.31 o
  -5   8   2        3.06        6.92      2.79 o
  -4   8   2        4.43        4.49      2.02 o
  -3   8   2      135.66      131.99      5.38 o
  -2   8   2        0.00        0.58      2.03 o
  -1   8   2      166.77      160.09      4.13 o
   0   8   2        9.40       12.50      2.26 o
   1   8   2       20.67       42.37      4.24 o
   2   8   2       53.15       47.04      2.98 o
   3   8   2        0.88        0.00      1.47 o
   4   8   2        9.37        7.60      2.23 o
   5   8   2       16.77       12.86      4.77 o
  -4   9   2        9.19       10.80      3.17 o
  -3   9   2        0.06        0.43      2.03 o
  -2   9   2        0.02        0.00      3.18 o
  -1   9   2        0.08        0.92      1.19 o
   0   9   2       25.72       31.90      2.41 o
   1   9   2        5.28        3.31      2.15 o
   2   9   2       15.47       24.13      2.61 o
   3   9   2        1.18        1.85      2.15 o
   4   9   2        0.42        0.00      1.92 o
  -1  10   2        5.25        8.10      1.18 o
   0  10   2        0.52        0.00      1.27 o
   1  10   2        7.70        7.41      3.18 o
  -9   0   3        9.85       11.88      2.62 o
  -7   0   3        0.05        0.00      2.38 o
  -5   0   3        4.46        3.96      2.65 o
  -3   0   3        0.84        1.59      0.53 o
  -1   0   3       16.32       21.20      0.71 o
   1   0   3      112.98      129.00      2.36 o
   3   0   3     1664.84     1579.57     57.95 o
   5   0   3       75.45       87.92      5.30 o
   7   0   3        1.11        0.00      2.12 o
  -9   1   3        0.68        0.94      1.38 o
  -8   1   3        0.02        2.09      1.24 o
  -7   1   3       15.98       14.93      1.83 o
  -6   1   3        6.88        8.19      1.15 o
  -5   1   3      115.15      118.28      2.16 o
  -4   1   3      753.34      742.94      9.64 o
  -3   1   3     3071.51     3134.04     36.66 o
  -2   1   3     1419.34     1305.80     13.75 o
  -1   1   3     1231.43     1188.89     12.47 o
   0   1   3      763.25      699.14      7.50 o
   1   1   3     1888.92     1774.65     23.55 o
   2   1   3      617.75      685.22     10.05 o
   3   1   3      136.89      133.83      3.05 o
   4   1   3      557.00      581.12     15.93 o
   5   1   3      136.53      122.89      4.45 o
   6   1   3       39.93       40.97      2.54 o
   7   1   3        0.00        0.00      3.44 o
   8   1   3        0.02        0.00      1.65 o
  -8   2   3        0.40        0.00      1.01 o
  -7   2   3        0.43        0.53      0.99 o
  -6   2   3       26.65       25.41      1.22 o
  -5   2   3       11.61       11.02      0.79 o
  -4   2   3       18.88       18.81      0.83 o
  -3   2   3        0.45        0.33      0.33 o
  -2   2   3      228.05      237.37      3.00 o
  -1   2   3      268.16      238.52      2.87 o
   0   2   3      618.15      611.20      6.30 o
   1   2   3       19.29       11.82      0.50 o
   2   2   3        1.61        2.26      0.31 o
   3   2   3       76.96       76.48      1.83 o
   4   2   3        0.02        0.79      0.62 o
   5   2   3        0.18        0.00      1.32 o
   6   2   3       63.52       74.68      5.83 o
   7   2   3       11.10       12.18      3.71 o
   8   2   3       13.79       14.18      4.24 o
  -8   3   3        0.81        0.15      1.21 o
  -7   3   3       15.03       16.84      1.12 o
  -6   3   3        0.21        0.00      0.72 o
  -5   3   3       18.97       20.89      1.44 o
  -4   3   3       14.20       15.20      1.15 o
  -3   3   3       55.14       51.97      1.53 o
  -2   3   3       53.85       55.08      1.43 o
  -1   3   3       63.93       62.53      1.20 o
   0   3   3        3.51        4.40      0.47 o
   1   3   3     1096.54     1240.08     15.58 o
   2   3   3      136.47      154.51      4.41 o
   3   3   3      150.69      153.03      3.28 o
   4   3   3      107.69      166.31     11.09 o
   5   3   3       70.04       65.24      3.10 o
   6   3   3        1.07        0.00      2.12 o
   7   3   3       42.42       44.49      5.83 o
   8   3   3        8.65        4.77      3.71 o
  -8   4   3       33.67       34.27      2.96 o
  -7   4   3       24.38       24.72      1.71 o
  -6   4   3       82.45       87.44      3.41 o
  -5   4   3       39.78       41.11      2.12 o
  -4   4   3        1.11        0.55      0.65 o
  -3   4   3       12.67       14.27      1.09 o
  -2   4   3       15.65       19.65      0.78 o
  -1   4   3      466.15      461.51      6.24 o
   0   4   3     1188.58     1362.42     16.95 o
   1   4   3      349.79      385.02      5.84 o
   2   4   3      683.12      736.77     11.35 o
   3   4   3      120.32      123.45      7.95 o
   4   4   3       50.02       46.67      2.31 o
   5   4   3      117.03      115.38      6.60 o
   6   4   3        0.54        0.60      1.76 o
   7   4   3       15.62       15.89      4.77 o
   8   4   3       17.95       18.01      5.30 o
  -7   5   3        0.30        0.00      1.05 o
  -6   5   3        0.03        2.31      1.15 o
  -5   5   3        0.96        1.21      1.30 o
  -4   5   3       73.81       65.14      3.12 o
  -3   5   3        4.69        3.17      1.68 o
  -2   5   3      152.87      150.92      2.85 o
  -1   5   3        0.16        0.40      0.52 o
   0   5   3       18.15       20.69      1.02 o
   1   5   3       26.40       23.76      1.00 o
   2   5   3       56.41       61.37      2.06 o
   4   5   3        4.97        6.62      1.87 o
   5   5   3        8.54        4.43      2.03 o
   6   5   3        8.28        7.13      2.38 o
   7   5   3       15.13       17.94      2.64 o
  -7   6   3        8.88       15.28      2.14 o
  -6   6   3       16.77       13.51      2.79 o
  -5   6   3        9.98       10.53      4.24 o
  -4   6   3        0.23        1.71      1.40 o
  -3   6   3        0.00        0.38      1.30 o
  -2   6   3        3.23        2.83      0.62 o
  -1   6   3        7.00        7.51      0.76 o
   0   6   3      128.70      128.75      2.33 o
   1   6   3      290.77      280.63      4.32 o
   2   6   3       35.32       32.15      1.91 o
   3   6   3       50.54       50.52      2.98 o
   4   6   3        1.04        1.09      1.75 o
   5   6   3      111.27      104.28      6.62 o
   6   6   3       12.39        8.07      2.41 o
   7   6   3       39.64       42.54      3.92 o
  -6   7   3       12.36       11.33      6.09 o
  -5   7   3        9.53        9.32      2.79 o
  -4   7   3      236.54      243.10      7.61 o
  -3   7   3      356.97      382.01     10.26 o
  -2   7   3      392.09      384.52      8.17 o
  -1   7   3        1.33        0.23      0.89 o
   0   7   3       18.45       18.16      1.19 o
   1   7   3      132.81      145.27      8.26 o
   2   7   3        0.01        8.47      3.18 o
   3   7   3       12.31       15.21      2.41 o
   4   7   3       28.38       19.39      2.41 o
   5   7   3       35.63       30.84      3.69 o
   6   7   3        5.26        7.73      3.71 o
  -5   8   3       14.01       12.96      3.17 o
  -4   8   3        1.07        1.59      1.83 o
  -3   8   3        0.01        0.00      2.15 o
  -2   8   3        6.60        6.71      2.15 o
  -1   8   3       30.46       33.83      2.51 o
   0   8   3        4.74        1.83      1.14 o
   1   8   3        0.71        4.72      2.03 o
   2   8   3        4.67        7.54      1.71 o
   3   8   3        4.46        4.21      1.78 o
   4   8   3        2.38        3.30      2.47 o
   5   8   3        3.89        1.06      2.25 o
  -4   9   3        2.74        2.42      2.54 o
  -3   9   3        4.43        2.24      2.41 o
  -2   9   3        1.22        1.06      2.91 o
  -1   9   3        0.24        0.48      1.14 o
   0   9   3        0.15        2.77      3.71 o
   1   9   3        0.19        0.00      1.76 o
   2   9   3        1.54        0.05      2.03 o
   3   9   3        5.02       10.53      5.23 o
   4   9   3        2.73        0.75      2.02 o
  -1  10   3        1.37        0.00      1.27 o
   0  10   3        1.98        1.85      1.50 o
   1  10   3       13.26       19.07      3.71 o
  -8   0   4       24.15       27.24      3.17 o
  -6   0   4      476.10      466.89     21.73 o
  -4   0   4     9764.66     9414.78    142.29 o
  -2   0   4      862.45      867.59     20.70 o
   0   0   4     6447.89     5834.26     81.26 o
   2   0   4      405.09      387.54      8.12 o
   4   0   4      585.15      609.14     23.86 o
   6   0   4        3.49        3.71      2.12 o
   8   0   4        2.86        1.59      2.65 o
  -8   1   4        2.41        2.94      1.30 o
  -7   1   4        9.31        7.56      1.38 o
  -6   1   4       11.91       18.36      3.29 o
  -5   1   4        2.79        3.84      1.18 o
  -4   1   4       35.11       34.22      2.08 o
  -3   1   4        7.86        8.47      0.55 o
  -2   1   4       66.13       55.64      1.01 o
  -1   1   4      641.61      533.47      6.15 o
   0   1   4       43.16       35.95      0.78 o
   1   1   4      323.23      298.40      3.77 o
   2   1   4      293.96      303.83      4.82 o
   3   1   4       44.53       50.66      1.39 o
   4   1   4      204.69      217.08      7.15 o
   5   1   4       31.38       37.91      2.65 o
   6   1   4        2.17        2.50      1.27 o
   7   1   4       16.91       14.30      2.15 o
   8   1   4        1.42        0.95      1.76 o
  -8   2   4        1.21        3.32      1.17 o
  -7   2   4        0.42        0.42      0.90 o
  -6   2   4        2.03        0.73      0.73 o
  -5   2   4        2.72        3.05      0.64 o
  -4   2   4       16.27       14.98      0.83 o
  -3   2   4        1.51        1.93      0.42 o
  -2   2   4        0.00        0.31      0.30 o
  -1   2   4       45.37       46.26      0.99 o
   0   2   4        0.49        0.22      0.28 o
   1   2   4      193.72      194.66      2.58 o
   2   2   4      139.58      171.40      3.34 o
   3   2   4      157.15      170.40      3.42 o
   4   2   4       15.68       17.10      0.96 o
   5   2   4       25.09       27.01      3.71 o
   6   2   4        9.38       12.71      3.18 o
   7   2   4       94.57      110.17      7.94 o
   8   2   4       16.34       25.95      4.77 o
  -8   3   4       33.15       33.95      2.15 o
  -7   3   4        0.83        0.53      0.75 o
  -6   3   4        0.00        0.00      0.72 o
  -5   3   4        6.73        7.53      0.82 o
  -4   3   4        0.28        1.30      0.70 o
  -3   3   4       26.30       20.93      1.03 o
  -2   3   4       19.55       14.90      0.71 o
  -1   3   4      326.28      314.51      4.13 o
   0   3   4     1422.03     1511.52     17.50 o
   1   3   4       50.86       39.25      1.04 o
   2   3   4      320.38      353.38      5.83 o
   3   3   4       79.27       84.49      2.19 o
   4   3   4       58.99       56.12      2.24 o
   5   3   4        1.55        0.00      0.99 o
   6   3   4        0.01        0.53      2.65 o
   7   3   4        9.88        3.71      3.71 o
   8   3   4       15.86       11.12      4.24 o
  -8   4   4        4.45        3.46      1.16 o
  -7   4   4        2.17        1.54      1.14 o
  -6   4   4       11.56        9.77      1.33 o
  -5   4   4        5.75        3.59      0.88 o
  -4   4   4        9.90       10.39      1.09 o
  -3   4   4       25.44       23.47      1.15 o
  -2   4   4       48.68       60.57      2.28 o
  -1   4   4      121.64      123.33      2.23 o
   0   4   4      376.72      411.82      5.54 o
   1   4   4      398.57      454.82      5.88 o
   2   4   4       44.66       40.12      2.01 o
   3   4   4        1.92        1.35      0.63 o
   4   4   4      107.76      112.33      2.82 o
   5   4   4       43.69       49.14      3.15 o
   6   4   4       18.31       16.05      1.87 o
   7   4   4      112.25      110.17      9.00 o
   8   4   4       30.54       36.54      5.83 o
  -7   5   4       21.96       23.10      1.99 o
  -6   5   4        4.19        3.15      1.17 o
  -5   5   4        3.64        3.71      1.45 o
  -4   5   4        0.02        0.12      0.97 o
  -3   5   4       58.64       54.83      2.01 o
  -2   5   4       87.65       86.46      1.71 o
  -1   5   4      300.76      314.86      4.36 o
   0   5   4       11.59       10.77      0.66 o
   1   5   4       34.39       36.61      1.39 o
   2   5   4      210.97      227.47      4.80 o
   3   5   4       29.38       31.97      2.33 o
   4   5   4       71.44       67.89      3.41 o
   5   5   4        8.40        8.02      3.18 o
   6   5   4      237.46      225.98     13.51 o
   7   5   4        0.60        3.35      1.89 o
  -7   6   4        2.68        5.09      1.51 o
  -6   6   4        9.30        9.87      1.99 o
  -5   6   4        1.07        0.65      1.65 o
  -4   6   4      135.41      131.48      5.20 o
  -3   6   4        0.17        0.00      0.97 o
  -2   6   4       37.02       37.36      1.33 o
  -1   6   4       27.77       27.08      1.11 o
   0   6   4        1.71        1.36      0.56 o
   1   6   4        0.56        2.67      1.52 o
   2   6   4      105.62      103.02      3.48 o
   3   6   4        6.94        6.55      1.71 o
   4   6   4      133.89      121.62      5.32 o
   5   6   4        0.02        1.41      4.24 o
   6   6   4        2.72        1.83      2.03 o
  -6   7   4        3.82        2.80      1.86 o
  -5   7   4        5.21        6.13      2.43 o
  -4   7   4        0.34        1.24      1.48 o
  -3   7   4       80.86       82.88      3.98 o
  -2   7   4       35.28       35.16      1.65 o
  -1   7   4       59.89       52.24      1.83 o
   0   7   4       92.82       89.75      2.33 o
   1   7   4        2.37        6.77      1.65 o
   2   7   4       16.46       15.60      1.75 o
   3   7   4       15.23       14.50      2.67 o
   4   7   4       49.82       46.30      4.29 o
   5   7   4        0.24        0.05      2.38 o
   6   7   4        1.95        0.00      1.87 o
  -5   8   4       68.55       69.03      4.03 o
  -4   8   4        0.73        0.00      1.51 o
  -3   8   4       97.26      106.30      4.64 o
  -2   8   4        8.06        8.52      1.20 o
  -1   8   4       15.38       19.23      1.87 o
   0   8   4       60.00       53.30      2.01 o
   1   8   4        0.30        0.00      1.65 o
   2   8   4       14.42       15.04      2.41 o
   3   8   4       30.24       30.21      2.49 o
   4   8   4        2.29        2.85      2.41 o
   5   8   4        2.39        3.71      3.71 o
  -4   9   4        0.06        0.61      1.78 o
  -3   9   4        0.22        2.31      1.67 o
  -2   9   4       18.77       21.14      3.13 o
  -1   9   4        4.33        3.38      2.38 o
   0   9   4       17.38       16.33      2.03 o
   1   9   4        1.09        0.53      2.15 o
   2   9   4        0.32        0.00      2.03 o
   3   9   4        1.88        3.35      1.83 o
  -7   0   5        0.20        0.00      1.27 o
  -5   0   5        0.97        1.49      0.94 o
  -3   0   5       19.59       18.99      1.07 o
  -1   0   5       33.58       46.11      1.33 o
   1   0   5     2407.69     2236.88     38.46 o
   3   0   5      194.88      178.54      8.48 o
   5   0   5       24.81       28.07      3.18 o
   7   0   5        5.51        8.47      2.65 o
  -8   1   5        0.27        2.12      1.32 o
  -7   1   5       33.12       33.59      2.18 o
  -6   1   5      209.58      205.25      5.80 o
  -5   1   5      616.39      623.92      9.06 o
  -4   1   5      340.60      330.93      4.22 o
  -3   1   5      202.92      204.85      2.79 o
  -2   1   5       88.96       97.36      1.60 o
  -1   1   5     1361.20     1273.55     14.88 o
   0   1   5     1007.34     1025.05     12.19 o
   1   1   5      262.90      255.01      3.57 o
   2   1   5     1048.34     1011.14     14.85 o
   3   1   5      530.34      509.72      7.77 o
   4   1   5       61.75       56.61      2.64 o
   5   1   5        0.04        0.00      1.59 o
   6   1   5        0.12        0.00      1.27 o
   7   1   5        7.08        8.94      2.03 o
   8   1   5       14.54       12.83      4.50 o
  -8   2   5        4.79        3.43      1.24 o
  -7   2   5        1.07        0.53      0.83 o
  -6   2   5        0.55        0.25      0.73 o
  -5   2   5        0.00        0.00      0.54 o
  -4   2   5       45.70       42.83      1.34 o
  -3   2   5       16.97       12.47      0.62 o
  -2   2   5      191.79      168.96      2.56 o
  -1   2   5        3.67        5.36      0.56 o
   0   2   5        1.58        0.18      0.35 o
   1   2   5      159.17      168.70      2.40 o
   2   2   5        0.06        0.00      0.30 o
   3   2   5        0.89        0.94      0.39 o
   4   2   5      168.88      165.37      3.48 o
   5   2   5       44.22       42.15      2.65 o
   6   2   5       37.85       38.13      4.77 o
   7   2   5        0.95        0.00      2.65 o
   8   2   5        5.12        9.00      4.24 o
  -8   3   5        0.52        0.00      1.14 o
  -7   3   5        8.31        6.81      1.01 o
  -6   3   5        3.58        2.93      0.85 o
  -5   3   5       27.95       24.31      1.34 o
  -4   3   5       27.66       26.76      1.54 o
  -3   3   5       36.70       33.84      0.98 o
  -2   3   5        0.04        0.12      0.33 o
  -1   3   5      777.29      802.98      9.72 o
   0   3   5      172.65      205.08      3.12 o
   1   3   5      175.79      165.98      2.42 o
   2   3   5      121.38      170.70      3.69 o
   3   3   5      293.63      263.30      5.56 o
   4   3   5       19.84       14.35      1.45 o
   5   3   5      109.06      103.22      3.60 o
   6   3   5       17.62       22.24      4.24 o
   7   3   5      253.09      272.82     15.36 o
   8   3   5        2.46        4.24      3.71 o
  -8   4   5       19.84       19.15      1.83 o
  -7   4   5        2.25        3.01      1.21 o
  -6   4   5        0.31        0.00      0.93 o
  -5   4   5        7.25        4.11      0.89 o
  -4   4   5       14.47       12.59      1.19 o
  -3   4   5      119.64      111.74      2.22 o
  -2   4   5      564.23      561.33      7.13 o
  -1   4   5      302.26      314.90      4.32 o
   0   4   5      511.76      538.89      6.81 o
   1   4   5      127.91      120.91      2.34 o
   2   4   5      113.68      127.34      2.61 o
   3   4   5      193.59      172.93      7.11 o
   4   4   5        0.06        0.00      0.75 o
   5   4   5       43.79       36.04      3.61 o
   6   4   5       53.02       55.89      2.98 o
   7   4   5        7.19        7.41      4.24 o
  -7   5   5        0.18        0.00      1.14 o
  -6   5   5       23.06       19.99      1.82 o
  -5   5   5        0.01        0.97      1.01 o
  -4   5   5       54.63       53.83      2.61 o
  -3   5   5        2.34        0.79      0.78 o
  -2   5   5        9.99        8.84      0.73 o
  -1   5   5       30.30       29.32      1.05 o
   0   5   5       83.59       95.02      1.88 o
   1   5   5       64.35       65.02      2.02 o
   2   5   5        9.10       10.59      0.97 o
   3   5   5        2.44        3.48      1.30 o
   4   5   5       20.09       18.70      2.79 o
   5   5   5       35.19       39.41      3.69 o
   6   5   5       34.91       36.65      5.56 o
   7   5   5        2.50        5.54      2.25 o
  -7   6   5        4.08        4.86      1.56 o
  -6   6   5        0.10        0.00      1.14 o
  -5   6   5        0.06        0.00      1.30 o
  -4   6   5        5.63        4.25      1.28 o
  -3   6   5        0.70        0.00      0.97 o
  -2   6   5       83.25       74.87      2.08 o
  -1   6   5      220.83      218.06      3.46 o
   0   6   5       21.40       20.68      1.02 o
   1   6   5       33.63       35.87      2.09 o
   2   6   5        0.08        0.00      1.06 o
   3   6   5      233.14      199.37      6.38 o
   4   6   5       32.17       27.30      6.09 o
   5   6   5       82.65       83.58     12.98 o
   6   6   5        2.85        0.66      2.15 o
  -6   7   5       84.94       87.03      4.46 o
  -5   7   5      123.85      122.89      5.02 o
  -4   7   5      176.06      182.32      5.34 o
  -3   7   5        0.15        0.10      1.50 o
  -2   7   5       10.02       11.24      1.34 o
  -1   7   5       97.33       87.34      2.43 o
   0   7   5        0.36        0.25      0.82 o
   1   7   5       18.71       24.70      2.41 o
   2   7   5       38.05       31.36      2.72 o
   3   7   5       58.27       49.21      2.86 o
   4   7   5        9.57        4.36      2.41 o
   5   7   5        2.79        0.00      2.03 o
  -5   8   5        0.01        0.00      1.59 o
  -4   8   5        6.00        4.38      2.53 o
  -3   8   5       12.90       13.36      1.92 o
  -2   8   5        3.09        2.77      1.63 o
  -1   8   5        0.29        0.82      1.18 o
   0   8   5        3.46        3.82      1.00 o
   1   8   5        5.03        7.72      2.15 o
   2   8   5        3.12        2.41      1.78 o
   3   8   5        6.42        8.83      1.82 o
   4   8   5        0.11        0.00      2.25 o
  -3   9   5        0.01        0.40      1.51 o
  -2   9   5        0.00        0.53      2.12 o
  -1   9   5        0.54        0.79      1.50 o
   0   9   5        1.50        0.48      0.99 o
   1   9   5        6.35        6.96      2.54 o
   2   9   5        5.12        8.89      3.71 o
   3   9   5        4.05        2.38      2.62 o
  -8   0   6      140.74      132.05      6.17 o
  -6   0   6     1772.16     1675.60     43.25 o
  -4   0   6      141.93      160.69      3.54 o
  -2   0   6     2228.41     2067.30     35.95 o
   0   0   6      290.66      296.01      5.34 o
   2   0   6      774.18      842.55     15.01 o
   4   0   6        7.23       13.24      2.65 o
   6   0   6        2.66        2.65      2.12 o
   8   0   6       10.70        9.53      3.71 o
  -8   1   6        4.02        3.36      1.91 o
  -7   1   6        1.53        2.68      1.17 o
  -6   1   6       14.01       14.24      1.89 o
  -5   1   6        6.80        7.18      0.87 o
  -4   1   6       26.81       25.32      0.91 o
  -3   1   6      118.70       98.35      1.91 o
  -2   1   6       10.22        6.14      0.51 o
  -1   1   6       47.01       65.89      1.95 o
   0   1   6      384.33      367.33      4.76 o
   1   1   6       81.22       79.54      1.60 o
   2   1   6      305.45      315.65      4.73 o
   3   1   6       70.50       86.38      1.87 o
   4   1   6        0.22        0.30      0.77 o
   5   1   6       51.10       51.03      2.93 o
   6   1   6        2.73        3.18      1.65 o
   7   1   6        3.91        6.84      2.03 o
   8   1   6        7.26        6.27      2.15 o
  -8   2   6        0.53        0.00      1.21 o
  -7   2   6        0.60        0.43      0.84 o
  -6   2   6        2.18        2.66      0.81 o
  -5   2   6        1.08        0.85      0.72 o
  -4   2   6        0.98        0.00      0.43 o
  -3   2   6        0.48        0.02      0.37 o
  -2   2   6        7.59        9.74      0.63 o
  -1   2   6       50.76       46.08      1.11 o
   0   2   6      155.86      179.37      2.67 o
   1   2   6      281.09      316.28      4.18 o
   2   2   6       16.76       17.54      0.85 o
   3   2   6       35.19       38.37      1.33 o
   4   2   6       22.93       23.83      1.29 o
   5   2   6      273.24      266.71      8.66 o
   6   2   6       51.64       51.90      5.56 o
   7   2   6       45.30       41.84      5.83 o
   8   2   6       58.18       56.67      6.89 o
  -8   3   6        0.58        0.00      0.97 o
  -7   3   6        1.79        0.73      1.01 o
  -6   3   6        0.10        0.30      0.90 o
  -5   3   6        6.44        6.81      1.12 o
  -4   3   6        1.14        1.76      0.56 o
  -3   3   6       75.06       63.02      1.48 o
  -2   3   6      667.80      679.65      8.49 o
  -1   3   6        9.14        8.33      0.76 o
   0   3   6      277.87      304.41      4.45 o
   1   3   6      161.66      175.63      2.93 o
   2   3   6      122.28      104.22      2.35 o
   3   3   6       19.01       21.19      1.21 o
   4   3   6        1.10        1.92      1.11 o
   5   3   6       29.78       23.99      2.03 o
   6   3   6       35.34       34.43      5.30 o
   7   3   6        1.21        1.06      3.71 o
  -8   4   6        3.00        1.72      1.32 o
  -7   4   6        1.24        0.76      1.53 o
  -6   4   6        6.79        7.76      1.86 o
  -5   4   6        4.18        2.82      0.93 o
  -4   4   6       10.99       14.51      1.34 o
  -3   4   6       47.15       43.97      1.31 o
  -2   4   6      131.51      133.28      2.35 o
  -1   4   6      301.46      297.38      4.20 o
   0   4   6       41.78       39.04      1.19 o
   1   4   6        2.97        1.33      0.40 o
   2   4   6      175.69      183.29      4.33 o
   3   4   6       75.65       79.56      2.43 o
   4   4   6       35.69       30.86      2.61 o
   5   4   6      257.38      254.91      7.26 o
   6   4   6       95.34       96.16      3.71 o
   7   4   6        8.93        9.53      4.24 o
  -7   5   6        0.68        0.68      1.30 o
  -6   5   6        0.07        0.00      1.06 o
  -5   5   6       19.93       20.69      1.92 o
  -4   5   6       33.38       35.04      2.15 o
  -3   5   6      108.46      110.09      2.34 o
  -2   5   6        7.75        5.87      0.69 o
  -1   5   6       14.64       17.72      0.99 o
   0   5   6      197.08      205.62      3.44 o
   1   5   6       40.36       32.38      1.14 o
   2   5   6      154.44      152.58      3.82 o
   3   5   6       20.15       20.42      2.83 o
   4   5   6      532.38      476.83     15.09 o
   5   5   6        1.11        1.83      2.03 o
   6   5   6        7.31        9.74      2.64 o
   7   5   6        0.06        0.11      1.41 o
  -6   6   6       53.51       61.05      4.13 o
  -5   6   6        0.06        0.00      1.87 o
  -4   6   6       21.32       19.37      1.88 o
  -3   6   6       21.32       21.11      1.20 o
  -2   6   6        0.03        0.00      0.62 o
  -1   6   6        0.16        0.00      0.60 o
   0   6   6      119.20      113.99      2.43 o
   1   6   6        5.90        7.77      1.48 o
   2   6   6      180.92      152.38      5.46 o
   3   6   6        0.00        3.44      1.44 o
   4   6   6        2.96        3.32      2.03 o
   5   6   6        4.13        3.32      2.03 o
   6   6   6       13.46        9.64      2.64 o
  -6   7   6        0.19        0.00      2.37 o
  -5   7   6       38.48       42.86      5.98 o
  -4   7   6       15.66       15.41      1.96 o
  -3   7   6       25.67       26.26      2.29 o
  -2   7   6       60.63       60.88      2.13 o
  -1   7   6        0.44        1.39      0.91 o
   0   7   6       17.22       17.77      1.41 o
   1   7   6       18.22       14.72      2.52 o
   2   7   6       61.12       52.61      4.29 o
   3   7   6        0.34        1.59      1.51 o
   4   7   6        1.90        0.00      1.87 o
   5   7   6        4.03        6.43      2.79 o
  -4   8   6        5.40        4.17      1.78 o
  -3   8   6        6.18        7.20      1.86 o
  -2   8   6       38.20       34.93      2.75 o
  -1   8   6        0.04        0.00      1.06 o
   0   8   6       12.71       13.23      1.39 o
   1   8   6       30.89       32.42      3.43 o
   2   8   6        3.98        5.11      1.92 o
   3   8   6        3.58        3.65      1.92 o
   4   8   6        1.04        1.26      2.41 o
  -3   9   6        2.95        3.38      2.25 o
  -2   9   6       12.19       16.52      1.67 o
  -1   9   6        0.91        0.00      1.50 o
   0   9   6        0.32        0.00      0.99 o
   1   9   6        1.00        3.34      5.03 o
   2   9   6        0.10        0.00      3.18 o
  -7   0   7        1.25        0.06      1.65 o
  -5   0   7        0.71        0.44      0.72 o
  -3   0   7        3.87        4.18      0.78 o
  -1   0   7      984.43      957.73     14.25 o
   1   0   7      174.77      152.99      2.91 o
   3   0   7      108.93       91.11      5.83 o
   5   0   7       11.38        5.83      2.65 o
   7   0   7       26.41       23.83      4.24 o
  -8   1   7       55.83       54.39      2.89 o
  -7   1   7      120.73      115.16      3.89 o
  -6   1   7       74.11       73.12      2.21 o
  -5   1   7       49.52       46.83      1.38 o
  -4   1   7       14.88       18.51      0.87 o
  -3   1   7      346.37      311.43      4.38 o
  -2   1   7      259.64      237.37      3.74 o
  -1   1   7       69.38       76.05      1.61 o
   0   1   7      724.17      722.71      8.90 o
   1   1   7      760.78      756.57      9.23 o
   2   1   7       58.43       59.56      1.21 o
   3   1   7        2.45        1.97      0.49 o
   4   1   7        0.02        0.00      1.14 o
   5   1   7       31.64       36.54      2.79 o
   6   1   7       40.26       35.63      2.93 o
   7   1   7       42.16       49.68      3.69 o
   8   1   7        3.56        7.94      3.71 o
  -8   2   7        0.01        0.00      1.45 o
  -7   2   7        0.02        0.00      0.99 o
  -6   2   7        8.79        9.93      1.09 o
  -5   2   7        0.26        0.23      0.80 o
  -4   2   7       30.41       26.10      1.10 o
  -3   2   7        0.52        1.90      0.47 o
  -2   2   7        3.22        1.69      0.47 o
  -1   2   7       57.45       67.50      1.58 o
   0   2   7        0.54        0.00      0.42 o
   1   2   7       15.97       16.23      0.72 o
   2   2   7      253.06      242.92      4.39 o
   3   2   7      107.35      113.31      2.31 o
   4   2   7      104.48      104.05      2.98 o
   5   2   7        3.97        4.94      2.65 o
   6   2   7       13.63       12.46      1.84 o
   7   2   7       22.11       22.90      2.31 o
  -8   3   7        1.71        0.64      1.31 o
  -7   3   7       13.41       13.94      1.59 o
  -6   3   7        9.55        9.02      1.44 o
  -5   3   7        8.87        6.87      1.10 o
  -4   3   7        0.07        0.00      0.48 o
  -3   3   7      217.80      226.28      3.49 o
  -2   3   7       63.87       75.85      1.96 o
  -1   3   7       49.18       55.21      1.58 o
   0   3   7       87.61      110.31      2.14 o
   1   3   7      404.78      371.97      5.21 o
   2   3   7       63.96       62.39      2.01 o
   3   3   7      208.71      218.76      4.18 o
   4   3   7       17.51       16.97      1.78 o
   5   3   7      594.68      600.17     13.60 o
   6   3   7       12.94       16.42      4.24 o
   7   3   7       26.07       21.71      4.77 o
  -7   4   7        2.19        1.91      1.28 o
  -6   4   7        8.31        7.27      1.41 o
  -5   4   7       10.72        9.75      1.83 o
  -4   4   7      195.21      185.76      4.44 o
  -3   4   7      140.46      148.61      2.75 o
  -2   4   7      161.68      172.20      2.87 o
  -1   4   7       68.03       66.79      1.67 o
   0   4   7      111.38      109.90      2.20 o
   1   4   7      181.90      156.17      2.84 o
   2   4   7        2.94        5.83      0.87 o
   3   4   7       88.81       86.77      3.29 o
   4   4   7      104.71      100.77      5.34 o
   5   4   7       13.70       15.49      2.03 o
   6   4   7        3.99        5.20      1.39 o
   7   4   7        4.21        1.59      3.71 o
  -7   5   7        0.37        0.59      1.24 o
  -6   5   7       14.24       12.92      2.22 o
  -5   5   7        0.80        0.53      1.09 o
  -4   5   7        5.25        3.37      1.24 o
  -3   5   7       11.10       11.07      0.95 o
  -2   5   7       72.35       73.27      1.85 o
  -1   5   7       46.09       41.28      1.30 o
   0   5   7       10.98       12.39      0.97 o
   1   5   7        0.03        0.23      0.46 o
   2   5   7       27.49       22.69      2.33 o
   3   5   7       50.59       60.95      4.13 o
   4   5   7       60.98       66.66      4.58 o
   5   5   7        0.52        0.05      2.03 o
   6   5   7        6.88        4.03      3.18 o
  -6   6   7        5.46        4.36      1.83 o
  -5   6   7        0.06        0.04      1.40 o
  -4   6   7       38.24       33.66      2.36 o
  -3   6   7       92.93       93.70      2.37 o
  -2   6   7        6.04        5.31      0.87 o
  -1   6   7       10.93       11.04      1.21 o
   0   6   7        0.08        0.00      0.87 o
   1   6   7      277.10      219.28      6.80 o
   2   6   7       51.31       47.42      3.03 o
   3   6   7      114.72       97.53      3.82 o
   4   6   7        1.44        2.46      2.03 o
   5   6   7        0.13        1.97      2.03 o
   6   6   7        0.14        2.43      2.15 o
  -5   7   7        0.27        1.44      1.78 o
  -4   7   7        5.09        3.15      1.51 o
  -3   7   7       36.65       34.15      1.99 o
  -2   7   7        0.03        0.00      0.93 o
  -1   7   7       21.78       26.73      1.58 o
   0   7   7       29.18       27.46      1.67 o
   1   7   7       57.28       48.48      3.34 o
   2   7   7       12.03       11.83      2.79 o
   3   7   7        3.93        3.53      1.83 o
   4   7   7        0.47        0.26      1.87 o
   5   7   7        0.56        0.39      2.03 o
  -4   8   7        1.74        0.29      1.59 o
  -3   8   7        0.33        0.00      1.50 o
  -2   8   7        1.74        0.00      1.18 o
  -1   8   7        1.99        0.00      1.27 o
   0   8   7        4.62        5.37      1.09 o
   1   8   7        6.63        7.98      3.71 o
   2   8   7        0.38        1.62      1.71 o
   3   8   7        0.29        0.11      1.78 o
   4   8   7        1.50        4.91      2.79 o
  -2   9   7        1.14        0.00      1.27 o
  -1   9   7        4.93        7.96      2.38 o
   0   9   7        5.12        6.72      1.15 o
   1   9   7        3.15        4.16      2.25 o
   2   9   7        1.18        1.59      2.41 o
  -8   0   8      318.07      317.40     11.22 o
  -6   0   8       20.47       19.86      1.48 o
  -4   0   8      369.24      353.49      6.65 o
  -2   0   8       79.69       90.25      2.50 o
   0   0   8      646.53      664.59     11.27 o
   2   0   8       26.07       37.42      1.40 o
   4   0   8        0.36        1.51      1.27 o
   6   0   8       23.19       21.18      3.71 o
  -8   1   8        4.65        6.52      1.61 o
  -7   1   8        2.79        2.48      0.87 o
  -6   1   8       12.26       11.23      1.30 o
  -5   1   8       27.86       25.68      1.43 o
  -4   1   8        1.19        0.46      0.55 o
  -3   1   8        1.05        3.38      0.63 o
  -2   1   8      145.59      126.62      2.32 o
  -1   1   8       76.37       73.89      1.63 o
   0   1   8      270.07      259.50      3.75 o
   1   1   8      106.09      119.49      1.96 o
   2   1   8        4.22        3.15      0.45 o
   3   1   8       82.33       81.00      2.02 o
   4   1   8        1.97        2.91      1.50 o
   5   1   8        9.52        9.78      2.03 o
   6   1   8       29.56       31.01      2.93 o
   7   1   8       65.91       68.27      4.20 o
  -8   2   8        0.13        0.00      1.05 o
  -7   2   8        1.48        1.91      1.17 o
  -6   2   8        0.55        0.00      0.93 o
  -5   2   8        0.05        0.00      0.56 o
  -4   2   8        4.38        6.55      1.01 o
  -3   2   8        3.54        2.03      0.53 o
  -2   2   8       47.31       41.88      1.46 o
  -1   2   8      193.67      197.18      3.32 o
   0   2   8        1.50        1.50      0.52 o
   1   2   8       12.82       16.96      0.79 o
   2   2   8       31.96       38.22      1.36 o
   3   2   8      546.90      512.27      8.35 o
   4   2   8      120.37      101.69      2.98 o
   5   2   8       64.38       63.29      3.97 o
   6   2   8      134.52      135.21      5.85 o
   7   2   8        9.10        8.19      3.44 o
  -7   3   8        0.87        0.00      1.11 o
  -6   3   8        4.26        3.68      1.17 o
  -5   3   8       15.26       15.43      1.91 o
  -4   3   8      198.28      197.12      3.38 o
  -3   3   8        0.98        1.13      0.64 o
  -2   3   8      103.45      111.22      2.18 o
  -1   3   8      130.81      123.09      2.65 o
   0   3   8       74.53       75.47      2.70 o
   1   3   8       34.21       40.14      1.23 o
   2   3   8        1.07        1.15      0.85 o
   3   3   8       47.76       44.59      2.22 o
   4   3   8       54.67       46.99      2.66 o
   5   3   8        0.57        1.43      2.16 o
   6   3   8       10.01       10.59      4.24 o
   7   3   8        1.65        0.00      3.18 o
  -7   4   8        0.51        0.00      1.11 o
  -6   4   8        3.49        4.72      1.28 o
  -5   4   8       11.93       12.12      1.56 o
  -4   4   8       20.67       20.32      1.09 o
  -3   4   8      116.49      113.89      2.54 o
  -2   4   8        9.06        9.15      0.93 o
  -1   4   8        2.11        1.02      0.64 o
   0   4   8      132.80      139.79      2.66 o
   1   4   8       76.44       85.14      1.95 o
   2   4   8       43.77       39.90      2.13 o
   3   4   8      385.79      334.66      9.03 o
   4   4   8      198.02      201.72     11.39 o
   5   4   8        9.62        9.45      2.25 o
   6   4   8       11.39        9.48      1.41 o
  -7   5   8        5.13        5.57      1.51 o
  -6   5   8        9.82       10.69      2.70 o
  -5   5   8       26.43       22.56      1.86 o
  -4   5   8        2.07        2.38      1.10 o
  -3   5   8        3.18        3.28      0.97 o
  -2   5   8       70.75       70.65      2.01 o
  -1   5   8       34.41       30.97      1.68 o
   0   5   8      188.69      179.91      3.78 o
   1   5   8       24.64       26.41      1.24 o
   2   5   8      718.99      641.26     15.34 o
   3   5   8        1.07        4.20      1.71 o
   4   5   8        4.52        3.18      1.76 o
   5   5   8        0.01        1.40      2.03 o
   6   5   8        3.10        8.59      2.38 o
  -6   6   8        9.34       10.46      1.87 o
  -5   6   8        9.25        4.87      1.71 o
  -4   6   8        0.62        0.84      1.45 o
  -3   6   8        0.80        1.71      0.77 o
  -2   6   8       79.19       79.72      2.61 o
  -1   6   8        3.77        6.78      1.00 o
   0   6   8      140.91      141.38      3.29 o
   1   6   8        0.00        0.00      1.30 o
   2   6   8        0.47        0.20      1.40 o
   3   6   8        4.97        7.81      1.83 o
   4   6   8       27.04       24.53      3.97 o
   5   6   8        0.76        0.00      2.03 o
  -5   7   8        7.38        6.86      1.78 o
  -4   7   8       24.52       22.17      2.19 o
  -3   7   8        0.01        0.00      1.01 o
  -2   7   8        9.28        9.76      1.27 o
  -1   7   8       12.33       12.65      1.74 o
   0   7   8       47.25       41.07      2.08 o
   1   7   8        1.42        4.39      1.54 o
   2   7   8        1.84        5.75      2.23 o
   3   7   8        6.87        4.24      2.62 o
   4   7   8        1.95        1.85      2.25 o
  -4   8   8       14.67       14.09      2.18 o
  -3   8   8        0.00        0.00      1.51 o
  -2   8   8        5.98        3.48      2.05 o
  -1   8   8       17.40       12.35      2.03 o
   0   8   8        3.90        4.60      1.91 o
   1   8   8        4.01        2.65      2.25 o
   2   8   8        1.14        2.03      2.15 o
   3   8   8        0.00        2.91      2.62 o
  -1   9   8        0.24        0.00      1.85 o
   0   9   8        0.08        0.83      0.98 o
   1   9   8        0.17        2.00      2.41 o
  -7   0   9        3.32        0.26      2.38 o
  -5   0   9        0.59        1.33      0.93 o
  -3   0   9      193.81      192.65      5.58 o
  -1   0   9       39.10       49.26      1.82 o
   1   0   9      133.59      113.85      2.55 o
   3   0   9       20.39       23.38      1.47 o
   5   0   9       31.36       23.30      3.71 o
   7   0   9        2.62        3.18      3.18 o
  -8   1   9       16.46       14.89      1.92 o
  -7   1   9       12.68       11.62      1.17 o
  -6   1   9        2.00        2.18      0.73 o
  -5   1   9       63.15       63.47      1.96 o
  -4   1   9       59.25       55.65      1.64 o
  -3   1   9        8.79        9.83      0.88 o
  -2   1   9      242.84      264.62      4.25 o
  -1   1   9      315.18      305.36      4.67 o
   0   1   9       29.36       32.22      1.13 o
   1   1   9       10.26        8.20      0.67 o
   2   1   9        0.20        2.35      0.52 o
   3   1   9       60.64       64.76      2.01 o
   4   1   9       76.70       67.72      3.92 o
   5   1   9      103.31       94.83      4.83 o
   6   1   9        5.94        6.49      2.15 o
   7   1   9       13.37       11.51      4.24 o
  -7   2   9        0.34        0.00      1.05 o
  -6   2   9        5.11        5.45      1.24 o
  -5   2   9        0.42        0.00      0.73 o
  -4   2   9        0.50        0.00      0.67 o
  -3   2   9       19.45       22.90      1.07 o
  -2   2   9        8.31        9.78      0.83 o
  -1   2   9       29.58       27.64      1.54 o
   0   2   9      183.45      193.38      3.26 o
   1   2   9      135.56      143.70      2.57 o
   2   2   9      166.03      175.92      3.29 o
   3   2   9        7.21        6.59      1.14 o
   4   2   9       19.39       20.31      1.76 o
   5   2   9       44.01       46.87      5.03 o
   6   2   9        0.62        0.00      1.85 o
   7   2   9       17.72       16.44      2.31 o
  -7   3   9        1.49        0.00      1.01 o
  -6   3   9        0.02        0.70      1.11 o
  -5   3   9       38.45       42.02      2.47 o
  -4   3   9       26.35       26.85      1.24 o
  -3   3   9       10.70       14.01      1.07 o
  -2   3   9       50.06       52.59      1.65 o
  -1   3   9      155.07      151.45      2.94 o
   0   3   9       47.92       48.38      1.61 o
   1   3   9      266.80      276.47      4.26 o
   2   3   9        7.62        8.39      1.21 o
   3   3   9      902.78      833.15     18.70 o
   4   3   9       32.21       31.97      2.47 o
   5   3   9       34.95       40.60      2.39 o
   6   3   9        1.70        2.65      3.18 o
   7   3   9        6.85       10.59      4.24 o
  -7   4   9        0.06        0.00      1.28 o
  -6   4   9       62.84       56.49      2.82 o
  -5   4   9       40.88       40.32      2.33 o
  -4   4   9       41.83       45.28      1.59 o
  -3   4   9       11.12       13.29      1.12 o
  -2   4   9       45.66       40.14      1.52 o
  -1   4   9      115.82      109.61      2.56 o
   0   4   9        8.02        9.78      0.95 o
   1   4   9       80.84       91.57      2.79 o
   2   4   9      109.96      108.74      4.66 o
   3   4   9       16.16       15.57      2.79 o
   4   4   9        3.97        3.71      2.25 o
   5   4   9       13.04       13.94      2.64 o
   6   4   9        0.00        0.00      1.42 o
  -6   5   9        2.33        1.59      1.38 o
  -5   5   9        3.81        1.40      1.10 o
  -4   5   9       31.64       31.51      1.42 o
  -3   5   9       22.85       21.80      1.46 o
  -2   5   9        5.41        5.35      0.97 o
  -1   5   9        0.01        1.03      0.98 o
   0   5   9       12.51       12.26      1.19 o
   1   5   9       56.27       59.18      3.67 o
   2   5   9       66.24       65.54      4.65 o
   3   5   9        0.21        3.71      1.87 o
   4   5   9        6.60       10.37      2.54 o
   5   5   9        2.27        1.16      2.03 o
   6   5   9        9.65        9.97      5.56 o
  -6   6   9       12.67       11.57      2.19 o
  -5   6   9       28.17       26.05      2.56 o
  -4   6   9        0.98        2.39      1.33 o
  -3   6   9        1.16        0.50      0.91 o
  -2   6   9        0.08        0.00      0.79 o
  -1   6   9      193.41      175.52      4.94 o
   0   6   9       47.33       46.64      1.88 o
   1   6   9      104.95       95.72      4.35 o
   2   6   9        0.19        0.00      1.40 o
   3   6   9        0.31        0.82      2.65 o
   4   6   9        0.54        0.53      2.03 o
   5   6   9       10.65        9.83      2.79 o
  -5   7   9        8.44        7.76      2.91 o
  -4   7   9        0.11        0.80      1.51 o
  -3   7   9       13.95       16.88      1.64 o
  -2   7   9       14.00       12.35      1.36 o
  -1   7   9       32.50       26.18      2.35 o
   0   7   9        9.10        8.87      1.29 o
   1   7   9        3.28        2.70      1.67 o
   2   7   9        0.43        0.00      1.61 o
   3   7   9        1.30        0.20      2.41 o
   4   7   9        0.01        0.00      2.15 o
  -3   8   9        0.18        1.00      1.22 o
  -2   8   9        4.55        8.71      2.03 o
  -1   8   9        4.34        5.47      1.65 o
   0   8   9        0.98        0.37      0.95 o
   1   8   9        0.44        0.00      2.03 o
   2   8   9        1.45        2.28      2.41 o
  -6   0  10       44.71       50.22      2.81 o
  -4   0  10       18.52       20.50      2.84 o
  -2   0  10      237.95      226.10      5.00 o
   0   0  10       38.90       36.77      1.91 o
   2   0  10        0.02        0.00      0.78 o
   4   0  10       29.40       30.19      4.24 o
   6   0  10       19.59       24.89      4.24 o
  -7   1  10        5.52        3.67      1.68 o
  -6   1  10        0.00        0.00      0.83 o
  -5   1  10        0.01        0.00      0.83 o
  -4   1  10       30.30       27.55      1.64 o
  -3   1  10       37.86       40.20      1.89 o
  -2   1  10      123.78      123.06      2.61 o
  -1   1  10       65.67       67.96      1.78 o
   0   1  10        5.67        3.80      0.59 o
   1   1  10       74.89       72.81      1.75 o
   2   1  10        0.16        0.27      0.54 o
   3   1  10       17.05       20.57      1.65 o
   4   1  10       64.99       69.14      4.29 o
   5   1  10      132.76      132.34      6.17 o
   6   1  10        2.25        1.59      1.87 o
   7   1  10        2.72        3.00      2.15 o
  -7   2  10        0.00        0.00      1.11 o
  -6   2  10        1.60        1.92      1.08 o
  -5   2  10        0.95        0.19      0.77 o
  -4   2  10        9.94        7.25      0.92 o
  -3   2  10       77.61       71.14      2.11 o
  -2   2  10        0.65        0.00      0.69 o
  -1   2  10        1.09        1.06      0.68 o
   0   2  10       30.47       31.61      1.29 o
   1   2  10      515.80      511.38      7.72 o
   2   2  10      168.05      149.05      2.94 o
   3   2  10       49.55       50.64      2.33 o
   4   2  10      213.47      190.56      4.80 o
   5   2  10       23.48       25.02      2.93 o
   6   2  10        2.63        3.42      1.84 o
  -7   3  10        1.95        0.90      1.25 o
  -6   3  10       52.65       51.31      2.71 o
  -5   3  10        0.02        1.73      0.75 o
  -4   3  10       18.15       19.69      1.20 o
  -3   3  10       41.99       48.47      1.76 o
  -2   3  10       27.29       28.11      1.55 o
  -1   3  10       22.09       22.92      1.25 o
   0   3  10        0.29        0.46      0.69 o
   1   3  10       46.29       46.29      1.70 o
   2   3  10       55.33       52.06      2.50 o
   3   3  10        0.25        1.85      1.87 o
   4   3  10       17.66       16.91      2.91 o
   5   3  10        2.71        2.45      1.79 o
   6   3  10        5.18        0.00      3.71 o
  -6   4  10        1.57        0.00      1.38 o
  -5   4  10       34.67       33.96      1.68 o
  -4   4  10        1.14        1.13      0.74 o
  -3   4  10        3.82        4.43      1.14 o
  -2   4  10       39.10       44.70      1.92 o
  -1   4  10       46.59       51.01      2.10 o
   0   4  10       41.81       43.18      1.78 o
   1   4  10      314.05      301.91      5.45 o
   2   4  10      253.03      257.38      7.57 o
   3   4  10        7.66        4.24      2.25 o
   4   4  10       19.30       15.01      3.44 o
   5   4  10        6.13        2.86      1.76 o
   6   4  10       17.45       16.40      3.97 o
  -6   5  10        0.27        0.44      1.24 o
  -5   5  10        0.37        0.41      1.08 o
  -4   5  10       15.44       18.81      1.50 o
  -3   5  10       13.60       12.04      1.26 o
  -2   5  10      125.51      120.93      3.98 o
  -1   5  10       13.02       13.26      1.47 o
   0   5  10      546.25      516.13      8.74 o
   1   5  10        0.59        0.71      0.85 o
   2   5  10        1.15        0.86      1.47 o
   3   5  10        0.01        1.54      2.03 o
   4   5  10        5.84        3.66      2.15 o
   5   5  10       13.79       13.72      3.04 o
  -5   6  10        1.45        0.00      1.40 o
  -4   6  10       35.50       37.98      1.69 o
  -3   6  10        1.27        2.02      1.38 o
  -2   6  10       65.42       70.76      3.59 o
  -1   6  10        0.04        0.47      1.17 o
   0   6  10        0.68        0.00      0.96 o
   1   6  10        3.50        2.27      1.61 o
   2   6  10       34.70       36.42      3.09 o
   3   6  10        0.91        0.79      2.25 o
   4   6  10        1.47        0.49      2.41 o
  -4   7  10        3.00        3.54      1.59 o
  -3   7  10        5.15        3.84      1.33 o
  -2   7  10       25.47       17.52      2.15 o
  -1   7  10        0.63        2.05      1.35 o
   0   7  10        1.70        2.73      1.21 o
   1   7  10        5.67        5.69      2.02 o
   2   7  10        2.75        2.31      1.86 o
   3   7  10        0.00        0.00      2.25 o
  -2   8  10        2.12        2.38      1.87 o
  -1   8  10        3.12        2.06      1.65 o
   0   8  10        0.90        0.00      0.99 o
   1   8  10        0.08        0.33      3.18 o
  -7   0  11        0.03        1.06      2.38 o
  -5   0  11       29.73       28.67      3.44 o
  -3   0  11       19.45       19.25      2.02 o
  -1   0  11       37.87       38.11      2.12 o
   1   0  11       21.56       27.15      1.39 o
   3   0  11       21.07       15.33      1.50 o
   5   0  11        2.32        0.00      2.65 o
  -7   1  11        9.47        9.97      1.61 o
  -6   1  11       13.62       12.27      1.34 o
  -5   1  11        0.61        0.18      0.92 o
  -4   1  11       60.10       67.86      2.47 o
  -3   1  11       77.59       78.41      2.42 o
  -2   1  11       11.10       10.42      1.12 o
  -1   1  11        8.16        6.92      0.96 o
   0   1  11        6.40        7.21      0.83 o
   1   1  11       40.22       44.61      1.28 o
   2   1  11      104.83       94.75      2.32 o
   3   1  11      159.73      140.27      4.00 o
   4   1  11        6.58        5.97      2.03 o
   5   1  11       23.58       20.57      2.79 o
   6   1  11        1.13        0.82      2.03 o
  -7   2  11        0.17        0.00      1.17 o
  -6   2  11        1.56        1.64      0.86 o
  -5   2  11        7.25        6.86      1.19 o
  -4   2  11        8.19        9.45      1.31 o
  -3   2  11       16.46       14.61      1.21 o
  -2   2  11       76.73       84.91      2.33 o
  -1   2  11       77.79       82.68      2.30 o
   0   2  11      110.32      114.96      2.63 o
   1   2  11        5.51        5.48      0.91 o
   2   2  11       19.07       19.13      1.14 o
   3   2  11       60.59       52.12      2.60 o
   4   2  11        4.18        3.27      1.14 o
   5   2  11       24.31       17.66      5.03 o
   6   2  11       15.90       18.99      3.18 o
  -6   3  11        9.49        8.68      1.59 o
  -5   3  11        2.72        3.49      1.07 o
  -4   3  11       14.78       11.42      1.14 o
  -3   3  11       30.63       31.40      1.75 o
  -2   3  11       18.62       17.92      1.39 o
  -1   3  11      184.56      181.38      4.11 o
   0   3  11        2.20        1.51      0.92 o
   1   3  11      774.66      768.63     12.07 o
   2   3  11       43.59       47.29      3.92 o
   3   3  11       32.73       33.51      3.54 o
   4   3  11        0.99        0.32      2.38 o
   5   3  11       16.12       12.09      1.74 o
   6   3  11        0.77        0.00      3.18 o
  -6   4  11        8.52        7.75      1.64 o
  -5   4  11        0.38        1.08      0.81 o
  -4   4  11       11.48       13.93      1.36 o
  -3   4  11       47.89       53.45      2.36 o
  -2   4  11        9.19        9.66      1.36 o
  -1   4  11       32.30       36.27      2.06 o
   0   4  11       64.77       67.61      2.35 o
   1   4  11       10.69       11.32      1.09 o
   2   4  11        2.29        1.59      1.87 o
   3   4  11       21.30       20.73      3.17 o
   4   4  11        0.15        1.83      2.03 o
   5   4  11        4.80        4.07      5.30 o
  -5   5  11        8.95        9.15      1.71 o
  -4   5  11        1.82        0.29      0.94 o
  -3   5  11        0.00        0.16      1.15 o
  -2   5  11        3.01        5.16      1.56 o
  -1   5  11       44.42       47.84      2.63 o
   0   5  11       47.44       53.07      2.27 o
   1   5  11        0.48        1.34      0.92 o
   2   5  11        5.00        2.31      2.03 o
   3   5  11        2.30        2.50      2.03 o
   4   5  11       17.87       22.30      3.43 o
   5   5  11       14.62       17.83      3.43 o
  -5   6  11        0.01        0.00      1.33 o
  -4   6  11        0.01        0.24      1.11 o
  -3   6  11       88.85       91.23      3.40 o
  -2   6  11       28.71       28.23      2.19 o
  -1   6  11       62.76       60.93      3.04 o
   0   6  11        0.15        0.93      1.35 o
   1   6  11        0.23        0.00      1.54 o
   2   6  11        1.62        1.32      2.25 o
   3   6  11       16.21       23.03      4.50 o
   4   6  11       39.81       47.62      9.00 o
  -3   7  11       12.15        9.29      1.51 o
  -2   7  11        4.28        0.53      2.38 o
  -1   7  11        1.67        1.96      1.47 o
   0   7  11        0.04        2.27      1.51 o
   1   7  11        1.00        0.87      2.03 o
   2   7  11        0.08        0.00      2.41 o
  -6   0  12        3.40        5.30      1.76 o
  -4   0  12       36.24       30.77      2.79 o
  -2   0  12       22.63       22.85      2.10 o
   0   0  12        0.40        0.37      0.97 o
   2   0  12       28.04       33.15      3.12 o
   4   0  12       40.67       42.37      5.30 o
   6   0  12       13.98       17.48      4.24 o
  -6   1  12        5.12        3.46      1.30 o
  -5   1  12       17.75       16.60      2.06 o
  -4   1  12       35.92       36.06      2.34 o
  -3   1  12       22.98       24.58      1.58 o
  -2   1  12        0.61        1.24      0.85 o
  -1   1  12       28.82       27.65      1.66 o
   0   1  12        0.41        0.56      0.73 o
   1   1  12       29.79       31.04      1.23 o
   2   1  12       77.86       77.48      2.16 o
   3   1  12      171.67      168.51      4.63 o
   4   1  12        1.76        0.53      1.87 o
   5   1  12        3.18        3.56      2.03 o
   6   1  12        4.07        6.11      2.41 o
  -6   2  12        1.86        1.70      1.39 o
  -5   2  12       25.74       21.87      1.88 o
  -4   2  12        0.66        0.46      0.93 o
  -3   2  12        0.02        0.00      0.89 o
  -2   2  12       10.46       14.23      1.34 o
  -1   2  12      268.53      273.31      5.05 o
   0   2  12      141.01      141.39      3.86 o
   1   2  12       23.49       30.22      2.41 o
   2   2  12      206.13      192.75      4.23 o
   3   2  12       30.88       31.78      2.75 o
   4   2  12        7.42        7.61      1.31 o
   5   2  12        0.49        0.74      1.76 o
  -6   3  12        2.37        1.13      0.98 o
  -5   3  12        7.30        8.09      1.31 o
  -4   3  12        8.45        8.22      1.19 o
  -3   3  12       10.72       10.71      1.31 o
  -2   3  12        0.30        0.71      0.87 o
  -1   3  12       28.67       35.11      2.05 o
   0   3  12       36.56       44.17      2.22 o
   1   3  12        0.34        0.00      0.86 o
   2   3  12       16.58       17.49      2.93 o
   3   3  12        3.22        2.55      2.03 o
   4   3  12        5.75        2.12      2.91 o
   5   3  12        0.26        0.61      1.20 o
  -5   4  12        3.26        2.79      1.10 o
  -4   4  12        3.60        3.64      1.53 o
  -3   4  12       21.47       25.38      1.74 o
  -2   4  12       23.73       31.58      2.31 o
  -1   4  12      148.62      151.04      4.22 o
   0   4  12      179.46      179.77      4.64 o
   1   4  12        4.30        4.42      1.18 o
   2   4  12       19.27       13.99      2.79 o
   3   4  12        7.79        7.17      4.50 o
   4   4  12       33.80       37.64      7.15 o
   5   4  12        2.74        2.00      2.25 o
  -5   5  12        3.32        3.00      1.25 o
  -4   5  12       59.54       58.98      2.36 o
  -3   5  12        4.28        6.48      2.60 o
  -2   5  12      246.91      249.73      6.70 o
  -1   5  12        0.08        1.27      1.38 o
   0   5  12        0.11        0.00      1.28 o
   1   5  12        0.00        0.00      0.71 o
   2   5  12        4.61        4.50      2.62 o
   3   5  12       18.49       25.08      5.03 o
   4   5  12        6.48        7.20      5.03 o
  -4   6  12       19.17       23.21      2.05 o
  -3   6  12        0.40        1.09      1.88 o
  -2   6  12        3.26        2.77      1.56 o
  -1   6  12        1.49        0.92      1.66 o
   0   6  12       27.66       29.16      2.33 o
   1   6  12        1.44        4.34      1.92 o
   2   6  12        0.81        0.66      2.15 o
   3   6  12        0.00        0.73      2.41 o
  -2   7  12        1.68        2.12      1.87 o
  -1   7  12        2.32        1.99      1.84 o
   0   7  12        2.07        0.82      1.33 o
   1   7  12        0.00        0.00      2.25 o
  -5   0  13       10.77        9.99      3.18 o
  -3   0  13        5.54        7.14      1.67 o
  -1   0  13       15.28       16.86      1.91 o
   1   0  13       11.17        6.29      1.89 o
   3   0  13        0.73        0.00      1.03 o
   5   0  13        0.51        0.00      2.65 o
  -6   1  13       11.86       11.25      3.93 o
  -5   1  13       13.82       12.30      1.59 o
  -4   1  13        4.49        3.38      1.17 o
  -3   1  13        4.22        2.36      1.04 o
  -2   1  13        6.24        7.09      1.09 o
  -1   1  13        7.48        8.04      1.10 o
   0   1  13       85.34       81.29      2.45 o
   1   1  13      139.51      131.82      3.41 o
   2   1  13        4.48        3.79      1.32 o
   3   1  13       23.04       20.10      1.78 o
   4   1  13        1.78        0.00      1.87 o
   5   1  13       24.06       28.07      3.54 o
  -6   2  13        3.86        3.71      1.38 o
  -5   2  13        6.15        4.90      1.61 o
  -4   2  13       26.19       22.53      1.88 o
  -3   2  13       27.99       33.82      1.89 o
  -2   2  13       46.71       49.42      2.01 o
  -1   2  13        2.25        1.43      1.14 o
   0   2  13       16.53       16.91      2.13 o
   1   2  13       50.96       47.71      2.66 o
   2   2  13        8.30        8.58      1.49 o
   3   2  13       21.76       20.97      2.30 o
   4   2  13       20.82       18.03      1.67 o
   5   2  13        1.99        0.26      3.97 o
  -5   3  13        3.29        4.08      1.33 o
  -4   3  13        4.78        1.80      1.04 o
  -3   3  13       81.19       91.13      2.90 o
  -2   3  13        0.74        1.55      1.01 o
  -1   3  13      389.96      419.72      8.60 o
   0   3  13       30.96       36.04      2.19 o
   1   3  13       23.91       21.65      1.42 o
   2   3  13        0.58        0.00      1.76 o
   3   3  13       20.84       24.75      4.77 o
   4   3  13        1.05        3.05      2.38 o
  -5   4  13       14.47       14.16      1.83 o
  -4   4  13        5.83        6.49      1.47 o
  -3   4  13        8.89        7.15      1.51 o
  -2   4  13       23.71       28.37      2.40 o
  -1   4  13        3.85        3.42      1.32 o
   0   4  13        0.79        0.00      1.21 o
   1   4  13       14.17       13.44      1.20 o
   2   4  13        0.89        1.78      3.71 o
   3   4  13        6.73        1.72      2.15 o
   4   4  13        0.27        0.00      2.03 o
  -4   5  13        0.72        0.16      1.33 o
  -3   5  13       20.89       19.86      2.41 o
  -2   5  13       22.54       27.77      3.51 o
  -1   5  13        0.09        0.25      1.24 o
   0   5  13        3.43        2.79      1.45 o
   1   5  13        1.72        0.63      1.78 o
   2   5  13       18.73       23.67      3.71 o
   3   5  13       17.43       25.07      3.92 o
  -3   6  13       25.89       22.77      2.56 o
  -2   6  13        0.37        0.06      1.61 o
  -1   6  13        0.10        0.36      1.47 o
   0   6  13        2.51        1.05      1.87 o
   1   6  13       16.60       21.88      2.88 o
   2   6  13       41.76       54.86      5.42 o
  -4   0  14        9.97       10.26      2.41 o
  -2   0  14        1.75        4.24      1.61 o
   0   0  14       16.46       17.68      2.23 o
   2   0  14       40.35       33.79      3.31 o
   4   0  14       22.67       31.25      5.30 o
  -5   1  14        6.25        5.80      1.44 o
  -4   1  14        0.47        0.26      1.17 o
  -3   1  14        4.69        4.09      1.29 o
  -2   1  14        1.16        0.80      0.98 o
  -1   1  14       27.47       28.99      2.80 o
   0   1  14       50.22       52.43      2.38 o
   1   1  14      129.80      125.50      3.47 o
   2   1  14        0.65        0.21      0.85 o
   3   1  14        2.52        1.32      1.35 o
   4   1  14        6.48        6.36      2.62 o
  -5   2  14        0.34        0.53      1.32 o
  -4   2  14        1.52        3.15      1.44 o
  -3   2  14      103.87      107.90      3.33 o
  -2   2  14       80.80       83.27      2.72 o
  -1   2  14        9.52        9.13      1.48 o
   0   2  14      124.38      119.15      3.41 o
   1   2  14       21.66       21.66      2.09 o
   2   2  14        9.04       13.12      1.22 o
   3   2  14        1.88        5.27      1.67 o
   4   2  14        0.41        0.00      1.47 o
  -5   3  14        3.85        3.47      1.48 o
  -4   3  14        1.45        0.40      1.13 o
  -3   3  14        9.84        9.33      1.44 o
  -2   3  14       16.22       17.72      1.82 o
  -1   3  14        0.78        0.68      1.13 o
   0   3  14        7.04        3.66      1.34 o
   1   3  14        3.02        2.42      1.54 o
   2   3  14        5.58        7.94      2.62 o
   3   3  14        0.45        0.00      2.03 o
   4   3  14        4.69        3.09      2.15 o
  -4   4  14        8.12        9.94      1.64 o
  -3   4  14       50.69       51.68      3.36 o
  -2   4  14       73.18       80.32      3.29 o
  -1   4  14        2.75        3.40      1.51 o
   0   4  14       10.89       11.80      1.88 o
   1   4  14        4.37        3.33      1.26 o
   2   4  14       36.73       47.86      4.45 o
   3   4  14        2.71        1.71      2.41 o
  -3   5  14        0.00        0.00      1.44 o
  -2   5  14        0.05        0.00      1.44 o
  -1   5  14        0.06        0.00      1.67 o
   0   5  14        1.34        0.00      1.33 o
   1   5  14       14.74       29.51      4.12 o
   2   5  14        4.91        0.00      2.41 o
  -1   6  14        1.64        4.10      1.78 o
   0   6  14        0.06        1.51      1.59 o
  -5   0  15        0.38        1.32      1.87 o
  -3   0  15        7.34        5.36      1.86 o
  -1   0  15        5.53        3.88      1.83 o
   1   0  15        0.05        0.71      1.53 o
   3   0  15        0.02        0.57      1.03 o
  -5   1  15        1.37        0.02      1.28 o
  -4   1  15        3.29        2.04      1.33 o
  -3   1  15        0.00        1.57      1.22 o
  -2   1  15       45.31       51.41      2.30 o
  -1   1  15       76.43       82.93      2.96 o
   0   1  15        1.83        0.00      1.19 o
   1   1  15       11.31        7.15      1.72 o
   2   1  15        1.47        2.76      1.33 o
   3   1  15       27.65       30.65      3.23 o
  -4   2  15       15.34       10.95      1.82 o
  -3   2  15        1.00        0.34      1.38 o
  -2   2  15        7.13        7.61      1.58 o
  -1   2  15       29.82       25.91      1.89 o
   0   2  15        7.63        6.26      1.46 o
   1   2  15       13.10       12.10      1.86 o
   2   2  15       17.12       15.49      1.42 o
   3   2  15        2.61        2.21      2.03 o
  -4   3  15        0.27        1.83      1.34 o
  -3   3  15      133.81      149.24      6.16 o
  -2   3  15       11.14       14.11      1.82 o
  -1   3  15       12.24       11.38      1.60 o
   0   3  15        0.43        0.00      1.61 o
   1   3  15       15.33       18.25      5.06 o
   2   3  15        1.19        0.14      2.03 o
   3   3  15        0.06        0.00      1.87 o
  -3   4  15        1.10        0.00      1.37 o
  -2   4  15        0.13        0.00      1.26 o
  -1   4  15        4.21        3.08      1.64 o
   0   4  15        1.35        0.00      1.33 o
   1   4  15        5.95        5.94      1.97 o
   2   4  15        0.37        2.57      2.41 o
  -1   5  15        1.05        1.56      2.61 o
   0   5  15       10.83       11.19      1.83 o
  -4   0  16        1.29        4.28      2.15 o
  -2   0  16        5.30        5.01      2.44 o
   0   0  16       18.06       18.52      2.45 o
   2   0  16       24.75       23.87      3.97 o
  -3   1  16       12.91       14.42      1.95 o
  -2   1  16       18.49       19.47      1.89 o
  -1   1  16       58.05       66.66      3.91 o
   0   1  16        0.16        0.40      1.26 o
   1   1  16        1.37        0.67      1.38 o
   2   1  16        4.87        4.49      1.51 o
  -3   2  16        3.28        3.02      1.46 o
  -2   2  16       52.83       49.83      2.62 o
  -1   2  16        9.23       11.52      1.82 o
   0   2  16        5.23        5.21      1.71 o
   1   2  16        1.65        2.80      1.51 o
   2   2  16        0.08        0.00      1.08 o
  -2   3  16        1.17        0.18      1.34 o
  -1   3  16        1.64        1.45      1.40 o
   0   3  16        4.14        2.39      1.64 o
   1   3  16        0.77        0.00      1.28 o
  -1   0  17        0.29        0.00      2.65 o
   1   0  17        0.12        0.00      3.97 o
  -2   1  17        0.55        1.13      1.80 o
  -1   1  17        2.41        4.87      1.66 o
   0   1  17        0.82        0.00      1.48 o
 
